# Supplementary material for: Genomics of Trypanosomatidae: Where We Stand and What Needs to Be Done?
Source: Pathogens. 2021 Sep 2;10(9):1124. doi: 10.3390/pathogens10091124 (PMC8472099; doi:10.3390/pathogens10091124)
Supplement: Supplementary file 1 [file pathogens-10-01124-s001.zip]

Archive with 1 entries (1 files):
- pathogens-1330141-supplementary.xlsx
