# Supplementary material for: Genomics of Trypanosomatidae: Where We Stand and What Needs to Be Done?
Source: Pathogens. 2021 Sep 2;10(9):1124. doi: 10.3390/pathogens10091124 (PMC8472099; doi:10.3390/pathogens10091124)
Supplement: Supplementary file 1 [file pathogens-10-01124-s001.zip › pathogens-1330141-supplementary.xlsx]

## Sheet: Sheet1
Sub(species)	Strain(s)	Transcriptome available*	(Sub)genus	Reference genome(s)	Reference assembly			Databases	References**
					Long reads used	size, Mb	N50, Kb
Dixenous
Endotrypanum monterogeii	LV88; ATCC 30507	+	Endotrypanum	Endotrypanum monterogeii ATCC 30507	-	30.4	57.4	TriTrypDB; NCBI Genome	Albanaz et al., 2021; Warren et al., preprint
Leishmania aethiopica	MHOM/ET/1972/L100 (L147); 209-622	-	Leishmania (Leishmania)	Leishmania major MHOM/IL/80/Friedlin clone V1 (Friedlin)	+	32.86	1092	TriTrypDB; NCBI Genome	Batra et al., 2019; Warren et al., preprint
Leishmania amazonensis	MHOM/BR/1973/M2269; UA301; 210-660	+						TriTrypDB; NCBI Genome	Real et al., 2013; Tschoeke et al., 2014; Valdivia et al., 2017; Aoki et al., 2017; Patino et al., 2019; Batra et al., 2019
Leishmania arabica	MPSA/SA/83/JISH220 (LEM1108)	-						TriTrypDB; NCBI Genome	Warren et al., preprint
Leishmania chagasi	MCER/BR/1981/M6445/Salvaterra isolate M6445; MHOM/HD/2017/M32502/Amapala	-						NCBI Genome	unpublished
Leishmania donovani	MHOM/NP/2003/BPK282/0cl4 (BPK282A1); BHU1220; CL-SL; LV9; 1S2D; MHOM/IN/1983/AG83; FDAARGOS_361; Ld 2001; MHOM/ET/67/HU3	+						TriTrypDB; NCBI Genome	Downing et al., 2011; Singh et al., 2013; Camacho et al., 2019; Franssen et al., 2020
Leishmania gerbilli	MRHO/CN/1960/GERBILLI (LEM452)	-						TriTrypDB; NCBI Genome	Warren et al., preprint
Leishmania infantum	MCAN/ES/98/LLM-724 (JPCM5); TR01; HUUFS14	+						TriTrypDB; NCBI Genome	Peacock et al., 2007; González-de la Fuente et al., 2017; Franssen et al., 2020
Leishmania major	MHOM/IL/80/Friedlin clone V1 (Friedlin); MRHO/SU/1959/P (LV39); MHOM/SN/1974/SD SD75.1	+						TriTrypDB; NCBI Genome	Ivens et al., 2005; Rogers et al., 2011
Leishmania mexicana	MHOM/GT/2001/U1103; 215-49; MNYC/BZ/62/M379	+						TriTrypDB; NCBI Genome	Rogers et al., 2011; Ishemgulova et al., 2018; Batra et al., 2019
Leishmania sp.	MHOM/GH/2012/GH5	-						NCBI Assembly	unpublished
Leishmania tropica	MHOM/IL/1990/LRC-L590; CDC216-162; ATCC 50129	+						TriTrypDB; NCBI Genome	Iantorno et al., 2017; Warren et al., preprint
Leishmania turanica	MMEL/SU/1979/MEL (LEM423)	-						TriTrypDB; NCBI Genome	Warren et al., preprint
Leishmania enriettii	MCAV/BR/95/CUR3 (LEM3045); MCAV/BR/45/LV90 (LV90)	+	Leishmania (Mundinia)	Leishmania martiniquensis MHOM/MQ/92/MAR1 (LEM2494)	-	30.5	147.3	TriTrypDB; NCBI Genome	Butenko et al., 2019; Warren et al., preprint
Leishmania macropodum	MMAC/AU/2004/AM-2004 (Roo1, LV756)	+						NCBI SRA	Butenko et al., 2019
Leishmania martiniquensis	MHOM/MQ/92/MAR1 (LEM2494); LV760	+						TriTrypDB; NCBI Genome	Butenko et al., 2019; Almutairi et al., 2021; Warren et al., preprint
Leishmania orientalis	LV768	-						NCBI Genome	unpublished
Leishmania adleri	MARV/ET/1975/HO174; RLAT/KE/1957/SKINK-7 (LRC-L123)	-	Leishmania (Sauroleishmania)	Leishmania tarentolae RTAR/DZ/1939/Parrot-TarII	+	30.4	663.0	NCBI Genome	Coughlan et al., 2017; Harkins et al., 2016; Camacho et al., 2019
Leishmania tarentolae	RTAR/DZ/1939/Parrot-TarII	+						TriTrypDB; NCBI Genome	Raymond et al., 2012; Goto et al., 2020
Leishmania braziliensis	MHOM/BR/75/M2903; MHOM/BR/75/M2904; IOC-L 3564	+	Leishmania (Viannia)	Leishmania braziliensis MHOM/BR/75/M2904	+	32.0	993.0	TriTrypDB; NCBI Genome	Peacock et al., 2007; González-de la Fuente et al., 2018; Ruy et al., 2019; Warren et al., preprint
Leishmania guyanensis	204-365; LgCL085	-						NCBI Genome; NCBI SRA	Coughlan et al., 2018; Batra et al., 2018
Leishmania lainsoni	216-34	-						NCBI Genome	Lin et al., 2019
Leishmania naiffi	LnCL223	-						NCBI SRA	Coughlan et al., 2018
Leishmania panamensis	MHOM/CO/L81L13; MHOM/PA/94/PSC-1	+						TriTrypDB; NCBI Genome	Llanes et al., 2015; Patino et al., 2019
Leishmania peruviana	LEM1537; PAB-4377							NCBI Genome	Valdivia et al., 2015
Phytomonas francai	TCC 064	+	Phytomonas	Phytomonas sp. HART1	+	18.1	1200	NCBI Genome	Butler et al., 2017
Phytomonas serpens	9T	-						NCBI Genome	Kořený et al., 2012
Phytomonas sp.	EM1	+						NCBI Genome	Porcel et al., 2014
Phytomonas sp.	HART1	+						NCBI Genome	Porcel et al., 2014
Porcisia deanei	TCC258	+	Porcisia	Porcisia deanei TCC258	-	29.5	30.4	NCBI Genome	Albanaz et al., 2021
Porcisia hertigi	TCC260; C119	+						NCBI Genome	Albanaz et al., 2021
Trypanosoma brucei brucei	TREU927; Lister 427	+	Trypanosoma	Trypanosoma brucei brucei TREU927 Trypanosoma cruzi Y C6	+ +	26.1 47.2	2481 889	TriTrypDB; NCBI Genome	Berriman et al., 2005; Brems et al., 2005; Müller et al., 2018
Trypanosoma brucei evansi	STIB805; YNB	+						TriTrypDB; NCBI Genome	Carnes et al., 2015; Zheng et al., 2019
Trypanosoma brucei equiperdum	OVI; IVM-t1	-						NCBI Genome	Hébert et al., 2017; Davaasuren et al., 2019
Trypanosoma brucei gambiense	MHOM/CI/86/DAL972	-						TriTrypDB; NCBI Genome	Jackson et al., 2010
Trypanosoma brucei rhodesiense	STIB900	+						NCBI SRA	Sistrom et al., 2016
Trypanosoma congolense	IL3000; Tc1/148							TriTrypDB; NCBI Genome	Jackson et al., 2012; Silvester et al., 2018; Awuoche et al., 2018; Abbas et al., 2018
Trypanosoma conorhini	025E	-						NCBI Genome	Bradwell et al., 2018
Trypanosoma cruzi	CL Brener Esmeraldo-like; CL Brener Non-Esmeraldo-like; 231; Brazil A4; Bug2148; Dm28c; G; JRcl4; TCC; S11; S15; S154a; S23b; S44a; S92a; Sylvio X10/1; Tula cl2; Y; YC6; Ycl2; Ycl4; Ycl6; SC43; Berenice; Colombiana; B. M. López; Ikiakarora; Arequipa	+						TriTrypDB; NCBI Genome	El-Sayed et al., 2005; Franzén et al., 2011; Grisard et al., 2014; Reis-Cunha et al., 2015; Callejas-Hernández et al., 2018; Baptista et al., 2018; Berná et al., 2018; Díaz-Viraqué et al., 2019; Gómez et al., 2020a; Gómez et al., 2020b; DeCuir et al., 2021; Wang et al., 2021
Trypanosoma grayi	ANR4	-						TriTrypDB; NCBI Genome	Kelly et al., 2014
Trypanosoma marinkellei	B7	-						TriTrypDB; NCBI Genome	Franzén et al., 2012
Trypanosoma rangeli	SC58; AM80	-						TriTrypDB; NCBI Genome	Stoco et al., 2014; Bradwell et al., 2018
Trypanosoma theileri	Edinburgh	+						NCBI Genome	Kelly et al., 2017
Trypanosoma vivax	Y486	+						TriTrypDB; NCBI Genome	Jackson et al., 2012; Greif et al., 2013
Monoxenous
Angomonas deanei	ATCC PRA-265; TCC036E	+	Angomonas	Angomonas deanei ATCC PRA-265	+	21.0	774.9	TriTrypDB; NCBI Genome	Alves et al., 2013; Motta et al., 2013; Morales et al., 2016; Davey et al., 2021
Angomonas desouzai	TCC079E	-						NCBI Genome	Alves et al., 2013
Blechomonas ayalai	B08-376	+	Blechomonas	Blechomonas ayalai B08-376	-	21.6	103.6	TriTrypDB	Flegontov et al., 2016
Crithidia acanthocephali	TCC037E	-	Crithidia	Crithidia fasciculata CfC1	+	41.3	778.4	NCBI Genome	Alves et al., 2013
Crithidia bombi	VT1; IL132	+						NCBI Genome	Schmid-Hempel et al., 2018
Crithidia expoeki	BJ08.175	+						NCBI Genome	Schmid-Hempel et al., 2018
Crithidia fasciculata	CfC1	+						TriTrypDB; NCBI Genome	Filosa et al., 2019
Herpetomonas muscarum	TCC001E	+	Herpetomonas	Herpetomonas muscarum	+	41.7	707.5	NCBI Genome; European Nucleotide Archive	Alves et al., 2013; Sloan et al., 2019
Leptomonas pyrrhocoris	H10; 10VL; 4BT; 25EC; 324RV; 329MV; 121AL; G58; CH278; K06; F165; F19; P59; SERG	+	Leptomonas	Leptomonas pyrrhocoris H10	-	30.4	910.1	TriTrypDB; NCBI Genome	Flegontov et al., 2016
Leptomonas seymouri	ATCC 30220	+						TriTrypDB; NCBI Genome	Kraeva et al., 2015
Lotmaria passim	SF	+	Lotmaria	Lotmaria passim SF	-	32.8	32.7	NCBI Genome	Runckel et al., 2014
Novymonas esmeraldas	E262	+	Novymonas	Novymonas esmeraldas E262	-	32.0	197.8	NCBI Genome	Zakharova et al., 2021
Paratrypanosoma confusum	CUL13-MS	+	Paratrypanosoma	Paratrypanosoma confusum CUL13-MS	-	31.4	438.0	TriTrypDB; NCBI Genome	Skalický et al., 2017
Strigomonas culicis	TCC012E	-	Strigomonas	Strigomonas culicis TCC012E	-	23.6	23.4	NCBI Genome	Alves et al., 2013; Motta et al., 2013
Strigomonas galati	TCC219	-						NCBI Genome	Alves et al., 2013
Strigomonas oncopelti	TCC290E	-						NCBI Genome	Alves et al., 2013
Vickermania ingenoplastis	CP021	+	Vickermania	Vickermania ingenoplastis CP021	+	34.3	591.0	NCBI Genome	Opperdoes et al., 2021
* at least for one strain/isolate
** when applicable, the references corresponding to the oldest and/or the most contiguous assemblies for a particular species are underlined and/or in bold, respectively
